# Supplementary material for: Enhanced detection with spectral imaging fluorescence microscopy reveals tissue- and cell-type-specific compartmentalization of surface-modified polystyrene nanoparticles
Source: J Nanobiotechnology. 2016 Jul 7;14:55. doi: 10.1186/s12951-016-0210-0 (PMC4936314; doi:10.1186/s12951-016-0210-0)
Supplement: Supplementary file 1 — 10.1186/s12951-016-0210-0 Raw results of characterization experiments. PS-NPs were incubated with inorganic or biological solutions. After 5-min, 4, 24 or 96 h incubation size distribution and zeta-potential measurements were carried out by a ZetasizerNano ZS90. [file 12951_2016_210_MOESM1_ESM.xlsx]

## Sheet: DLS-size
		PS-NP in MilliQ water
Record	Type	Sample Name	T	Z-Ave	PdI	Pk 1 Mean Int	Pk 2 Mean Int	Pk 3 Mean Int	Pk 1 Area Int	Pk 2 Area Int	Peak 3 Area Intensity	Scattering Angle
			°C	d.nm		d.nm	d.nm	d.nm	%	%	%	°
1	Size	PSNP_PEG_0h_1-MillliQw 1	25	63.95	0.138	68.66	0	0	100	0	0	173
2	Size	PSNP_PEG_0h_1-MillliQw 2	25	64.25	0.119	69.47	0	0	100	0	0	173
3	Size	PSNP_PEG_0h_1-MillliQw 3	25	63.94	0.067	68.69	0	0	100	0	0	173
Mean				64.05	0.108	68.94	0	0	100	0	0	173
Std Dev				0.1762	0.037	0.4592	0	0	0	0	0	0
61	Size	PSNP_PEG_4h_1-MilliQw 1	25	63.83	0.07	69.04	0	0	100	0	0	173
62	Size	PSNP_PEG_4h_1-MilliQw 2	25	63.07	0.077	68.08	0	0	100	0	0	173
63	Size	PSNP_PEG_4h_1-MilliQw 3	25	63.43	0.07	68.43	0	0	100	0	0	173
Mean				63.44	0.072	68.52	0	0	100	0	0	173
Std Dev				0.3802	0.004	0.4858	0	0	0	0	0	0
109	Size	PSNP_PEG_24h_1-MilliQw 1	25	62.84	0.095	69.68	0	0	100	0	0	173
110	Size	PSNP_PEG_24h_1-MilliQw 2	25	63.16	0.073	68.46	0	0	100	0	0	173
111	Size	PSNP_PEG_24h_1-MilliQw 3	25	63.5	0.096	70.17	0	0	100	0	0	173
Mean				63.17	0.088	69.44	0	0	100	0	0	173
Std Dev				0.3301	0.013	0.8806	0	0	0	0	0	0
157	Size	PSNP_PEG_96h_1-MilliQw 1	25	63.9	0.165	65.46	0	0	100	0	0	173
158	Size	PSNP_PEG_96h_1-MilliQw 2	25	64.37	0.146	67.1	0	0	100	0	0	173
159	Size	PSNP_PEG_96h_1-MilliQw 3	25	64.47	0.091	71.07	0	0	100	0	0	173
Mean				64.25	0.134	67.88	0	0	100	0	0	173
Std Dev				0.3044	0.038	2.885	0	0	0	0	0	0
7	Size	PSNP_COOH_0h_1-MilliQw 1	25	72.1	0.204	62.28	0	0	100	0	0	173
8	Size	PSNP_COOH_0h_1-MilliQw 2	25	67.67	0.192	66.08	0	0	100	0	0	173
9	Size	PSNP_COOH_0h_1-MilliQw 3	25	66.98	0.162	70.81	0	0	100	0	0	173
Mean				68.92	0.186	66.39	0	0	100	0	0	173
Std Dev				2.778	0.022	4.273	0	0	0	0	0	0
67	Size	PSNP_COOH_4h_1-MilliQw 1	25	65.17	0.062	69.92	0	0	100	0	0	173
68	Size	PSNP_COOH_4h_1-MilliQw 2	25	64.73	0.048	69.06	0	0	100	0	0	173
69	Size	PSNP_COOH_4h_1-MilliQw 3	25.1	64.85	0.055	69.49	0	0	100	0	0	173
Mean				64.92	0.055	69.49	0	0	100	0	0	173
Std Dev				0.2274	0.007	0.43	0	0	0	0	0	0
115	Size	PSNP_COOH_24h_1-MilliQw 1	25	64.21	0.042	68.42	0	0	100	0	0	173
116	Size	PSNP_COOH_24h_1-MilliQw 2	25	64.87	0.078	70.33	0	0	100	0	0	173
117	Size	PSNP_COOH_24h_1-MilliQw 3	25	66.04	0.058	71.06	0	0	100	0	0	173
Mean				65.04	0.059	69.94	0	0	100	0	0	173
Std Dev				0.9268	0.018	1.363	0	0	0	0	0	0
163	Size	PSNP_COOH_96h_1-MilliQw 1	25	65.31	0.136	69.54	0	0	100	0	0	173
164	Size	PSNP_COOH_96h_1-MilliQw 2	25	66.53	0.173	68.47	0	0	100	0	0	173
165	Size	PSNP_COOH_96h_1-MilliQw 3	25	66.17	0.079	72.13	0	0	100	0	0	173
Mean				66	0.129	70.05	0	0	100	0	0	173
Std Dev				0.6268	0.047	1.882	0	0	0	0	0	0
		PS-NP in PBS
Record	Type	Sample Name	T	Z-Ave	PdI	Pk 1 Mean Int	Pk 2 Mean Int	Pk 3 Mean Int	Pk 1 Area Int	Pk 2 Area Int	Peak 3 Area Intensity	Scattering Angle
			°C	d.nm		d.nm	d.nm	d.nm	%	%	%	°
13	Size	PSNP_PEG_0h_2-PBS 1	25	62.56	0.065	67.16	0	0	100	0	0	173
14	Size	PSNP_PEG_0h_2-PBS 2	25	62.96	0.087	68.92	0	0	100	0	0	173
15	Size	PSNP_PEG_0h_2-PBS 3	25	62.68	0.072	67.6	0	0	100	0	0	173
Mean				62.73	0.075	67.89	0	0	100	0	0	173
Std Dev				0.2053	0.011	0.9159	0	0	0	0	0	0
73	Size	PSNP_PEG_4h_2-PBS 1	25	63.6	0.061	68.1	0	0	100	0	0	173
74	Size	PSNP_PEG_4h_2-PBS 2	25	63.9	0.06	68.7	0	0	100	0	0	173
75	Size	PSNP_PEG_4h_2-PBS 3	25	63.98	0.067	68.71	0	0	100	0	0	173
Mean				63.83	0.063	68.5	0	0	100	0	0	173
Std Dev				0.2003	0.004	0.3493	0	0	0	0	0	0
121	Size	PSNP_PEG_24h_2-PBS 1	25	64.62	0.097	71.51	0	0	100	0	0	173
122	Size	PSNP_PEG_24h_2-PBS 2	25	65.6	0.126	70.71	0	0	100	0	0	173
123	Size	PSNP_PEG_24h_2-PBS 3	25	65.12	0.107	71.57	0	0	100	0	0	173
Mean				65.11	0.11	71.26	0	0	100	0	0	173
Std Dev				0.49	0.015	0.4801	0	0	0	0	0	0
169	Size	PSNP_PEG_96h_2-PBS-Zpot 1	25	67.46	0.134	72.53	0	0	100	0	0	173
170	Size	PSNP_PEG_96h_2-PBS-Zpot 2	25	67	0.129	74.42	0	0	100	0	0	173
171	Size	PSNP_PEG_96h_2-PBS-Zpot 3	25	68.08	0.087	75.35	0	0	100	0	0	173
Mean				67.51	0.117	74.1	0	0	100	0	0	173
Std Dev				0.542	0.026	1.437	0	0	0	0	0	0
19	Size	PSNP_COOH_0h_2-PBS 1	25	59.92	0.057	63.99	0	0	100	0	0	173
20	Size	PSNP_COOH_0h_2-PBS 2	25.1	60.31	0.058	64.56	0	0	100	0	0	173
21	Size	PSNP_COOH_0h_2-PBS 3	25	61.56	0.025	64.64	0	0	100	0	0	173
Mean				60.6	0.047	64.4	0	0	100	0	0	173
Std Dev				0.8568	0.019	0.3544	0	0	0	0	0	0
79	Size	PSNP_COOH_4h_2-PBS 1	25	62.24	0.032	65.67	0	0	100	0	0	173
80	Size	PSNP_COOH_4h_2-PBS 2	25	61.67	0.062	66.23	0	0	100	0	0	173
81	Size	PSNP_COOH_4h_2-PBS 3	25	61.9	0.077	66.78	0	0	100	0	0	173
Mean				61.94	0.057	66.23	0	0	100	0	0	173
Std Dev				0.2868	0.023	0.555	0	0	0	0	0	0
127	Size	PSNP_COOH_24h_2-PBS 1	25	61.42	0.069	66.15	0	0	100	0	0	173
128	Size	PSNP_COOH_24h_2-PBS 2	25	62.89	0.061	67.39	0	0	100	0	0	173
129	Size	PSNP_COOH_24h_2-PBS 3	25	62.5	0.073	67.23	0	0	100	0	0	173
Mean				62.27	0.068	66.92	0	0	100	0	0	173
Std Dev				0.7615	0.006	0.6745	0	0	0	0	0	0
175	Size	PSNP_COOH_96h_2-PBS 1	25	63.17	0.188	64.57	0	0	100	0	0	173
176	Size	PSNP_COOH_96h_2-PBS 2	25	64.14	0.113	70.43	0	0	100	0	0	173
177	Size	PSNP_COOH_96h_2-PBS 3	25	64.73	0.171	66.77	0	0	100	0	0	173
Mean				64.01	0.157	67.26	0	0	100	0	0	173
Std Dev				0.7877	0.039	2.96	0	0	0	0	0	0
		PS-NP in DMEM
Record	Type	Sample Name	T	Z-Ave	PdI	Pk 1 Mean Int	Pk 2 Mean Int	Pk 3 Mean Int	Pk 1 Area Int	Pk 2 Area Int	Peak 3 Area Intensity	Scattering Angle
			°C	d.nm		d.nm	d.nm	d.nm	%	%	%	°
37	Size	PSNP_PEG_0h_3-DMEM 1	25	63.22	0.071	68.04	0	0	100	0	0	173
38	Size	PSNP_PEG_0h_3-DMEM 2	25	63.69	0.075	68.79	0	0	100	0	0	173
39	Size	PSNP_PEG_0h_3-DMEM 3	25	63.38	0.076	68.83	0	0	100	0	0	173
Mean				63.43	0.074	68.55	0	0	100	0	0	173
Std Dev				0.239	0.003	0.445	0	0	0	0	0	0
85	Size	PSNP_PEG_4h_3-DMEM 1	25	101.2	0.162	115.3	0	0	100	0	0	173
86	Size	PSNP_PEG_4h_3-DMEM 2	25	98.12	0.168	116	0	0	100	0	0	173
87	Size	PSNP_PEG_4h_3-DMEM 3	25	97.1	0.156	116.5	0	0	100	0	0	173
Mean				98.81	0.162	115.9	0	0	100	0	0	173
Std Dev				2.135	0.006	0.6028	0	0	0	0	0	0
133	Size	PSNP_PEG_24h_3-DMEM 1	25	222.6	0.346	217	48.65	0	94	6	0	173
134	Size	PSNP_PEG_24h_3-DMEM 2	25	154.9	0.287	168.7	5291	0	97.9	2.1	0	173
135	Size	PSNP_PEG_24h_3-DMEM 3	25	135.9	0.206	160.5	4629	0	98.1	1.9	0	173
Mean				171.1	0.28	182.1	3323	0	96.7	3.3	0	173
Std Dev				45.57	0.07	30.53	2855	0	2.3	2.3	0	0
181	Size	PSNP_PEG_96h_3-DMEM 1	25	2808	1	404	0	0	100	0	0	173
182	Size	PSNP_PEG_96h_3-DMEM 2	25	1987	0.976	595.8	0	0	100	0	0	173
183	Size	PSNP_PEG_96h_3-DMEM 3	25	1035	0.721	679.2	275.4	0	82.9	17.1	0	173
Mean				1943	0.899	559.7	91.8	0	94.3	5.7	0	173
Std Dev				887.3	0.155	141.1	159	0	9.9	9.9	0	0
43	Size	PSNP_COOH_0h_3-DMEM 1	24.9	60.32	0.086	66.08	0	0	100	0	0	173
44	Size	PSNP_COOH_0h_3-DMEM 2	25	61.54	0.089	67.33	0	0	100	0	0	173
45	Size	PSNP_COOH_0h_3-DMEM 3	25	62.32	0.039	65.79	0	0	100	0	0	173
Mean				61.39	0.071	66.4	0	0	100	0	0	173
Std Dev				1.008	0.028	0.8184	0	0	0	0	0	0
91	Size	PSNP_COOH_4h_3-DMEM 1	25	103.4	0.127	119.2	0	0	100	0	0	173
92	Size	PSNP_COOH_4h_3-DMEM 2	25	99.7	0.125	115.1	0	0	100	0	0	173
93	Size	PSNP_COOH_4h_3-DMEM 3	24.9	100.8	0.124	116.4	0	0	100	0	0	173
Mean				101.3	0.125	116.9	0	0	100	0	0	173
Std Dev				1.9	0.002	2.095	0	0	0	0	0	0
139	Size	PSNP_COOH_24h_3-DMEM 1	25	253.3	0.332	198.3	58.42	0	92.5	7.5	0	173
140	Size	PSNP_COOH_24h_3-DMEM 2	25	148.8	0.25	165.8	5185	0	97.8	2.2	0	173
141	Size	PSNP_COOH_24h_3-DMEM 3	25	138.6	0.181	171.3	0	0	100	0	0	173
Mean				180.2	0.254	178.5	1748	0	96.8	3.2	0	173
Std Dev				63.48	0.076	17.39	2977	0	3.9	3.9	0	0
187	Size	PSNP_COOH_96h_3-DMEM 1	25	1396	0.484	874	0	0	100	0	0	173
188	Size	PSNP_COOH_96h_3-DMEM 2	25	1507	0.574	812.3	0	0	100	0	0	173
189	Size	PSNP_COOH_96h_3-DMEM 3	25	943.2	0.512	869	5402	0	95.4	4.6	0	173
Mean				1282	0.523	851.8	1801	0	98.5	1.5	0	173
Std Dev				298.7	0.046	34.27	3119	0	2.7	2.7	0	0
		PS-NP in 10%FBS-DMEM
Record	Type	Sample Name	T	Z-Ave	PdI	Pk 1 Mean Int	Pk 2 Mean Int	Pk 3 Mean Int	Pk 1 Area Int	Pk 2 Area Int	Peak 3 Area Intensity	Scattering Angle
			°C	d.nm		d.nm	d.nm	d.nm	%	%	%	°
49	Size	PSNP_PEG_0h_4-10%FBS-DMEM 1	25	82.49	0.21	102.8	0	0	100	0	0	173
50	Size	PSNP_PEG_0h_4-10%FBS-DMEM 2	25	83.77	0.207	103.3	0	0	100	0	0	173
51	Size	PSNP_PEG_0h_4-10%FBS-DMEM 3	25	83.74	0.211	104.5	0	0	100	0	0	173
Mean				83.33	0.209	103.5	0	0	100	0	0	173
Std Dev				0.7305	0.002	0.8737	0	0	0	0	0	0
97	Size	PSNP_PEG_4h_4-10%FBS-DMEM 1	25	83.12	0.198	101	0	0	100	0	0	173
98	Size	PSNP_PEG_4h_4-10%FBS-DMEM 2	25	83.56	0.196	101.8	0	0	100	0	0	173
99	Size	PSNP_PEG_4h_4-10%FBS-DMEM 3	25	82.19	0.213	102.6	0	0	100	0	0	173
Mean				82.96	0.202	101.8	0	0	100	0	0	173
Std Dev				0.6995	0.009	0.8	0	0	0	0	0	0
145	Size	PSNP_PEG_24h_4-10%FBS-DMEM 1	25	82.94	0.225	106.4	0	0	100	0	0	173
146	Size	PSNP_PEG_24h_4-10%FBS-DMEM 2	25	82.85	0.208	103.1	0	0	100	0	0	173
147	Size	PSNP_PEG_24h_4-10%FBS-DMEM 3	25	82.49	0.22	105.2	0	0	100	0	0	173
Mean				82.76	0.218	104.9	0	0	100	0	0	173
Std Dev				0.2381	0.009	1.67	0	0	0	0	0	0
193	Size	PSNP_PEG_96h_4-10%FBS-DMEM 1	25	171.9	0.431	157	4416	0	84.1	15.9	0	173
194	Size	PSNP_PEG_96h_4-10%FBS-DMEM 2	25	165.9	0.371	180.4	4716	0	92.4	7.6	0	173
195	Size	PSNP_PEG_96h_4-10%FBS-DMEM 3	25	170.8	0.357	180.6	4655	0	91.7	8.3	0	173
Mean				169.5	0.386	172.7	4596	0	89.4	10.6	0	173
Std Dev				3.194	0.039	13.57	158.6	0	4.6	4.6	0	0
55	Size	PSNP_COOH_0h_4-10%FBS-DMEM 1	25	84.16	0.206	103.9	0	0	100	0	0	173
56	Size	PSNP_COOH_0h_4-10%FBS-DMEM 2	25	84.25	0.21	104.7	0	0	100	0	0	173
57	Size	PSNP_COOH_0h_4-10%FBS-DMEM 3	25	84.78	0.202	104.6	0	0	100	0	0	173
Mean				84.4	0.206	104.4	0	0	100	0	0	173
Std Dev				0.335	0.004	0.4359	0	0	0	0	0	0
103	Size	PSNP_COOH_4h_4-10%FBS-DMEM 1	25	83.14	0.193	101.2	0	0	100	0	0	173
104	Size	PSNP_COOH_4h_4-10%FBS-DMEM 2	25	83.35	0.194	101.4	0	0	100	0	0	173
105	Size	PSNP_COOH_4h_4-10%FBS-DMEM 3	25	85.62	0.199	104.3	0	0	100	0	0	173
Mean				84.04	0.195	102.3	0	0	100	0	0	173
Std Dev				1.375	0.003	1.735	0	0	0	0	0	0
151	Size	PSNP_COOH_24h_4-10%FBS-DMEM 1	25	81.15	0.214	102.2	0	0	100	0	0	173
152	Size	PSNP_COOH_24h_4-10%FBS-DMEM 2	25	81.96	0.199	100.8	0	0	100	0	0	173
153	Size	PSNP_COOH_24h_4-10%FBS-DMEM 3	25	82.75	0.191	99.98	0	0	100	0	0	173
Mean				81.95	0.201	101	0	0	100	0	0	173
Std Dev				0.8	0.012	1.123	0	0	0	0	0	0
199	Size	PSNP_COOH_96h_4-10%FBS-DMEM 1	25	81.11	0.225	99.67	0	0	100	0	0	173
200	Size	PSNP_COOH_96h_4-10%FBS-DMEM 2	25	82.36	0.22	102.8	0	0	100	0	0	173
201	Size	PSNP_COOH_96h_4-10%FBS-DMEM 3	25	83.31	0.211	105.1	0	0	100	0	0	173
Mean				82.26	0.219	102.5	0	0	100	0	0	173
Std Dev				1.103	0.007	2.726	0	0	0	0	0	0

## Sheet: zeta-potential
		PS-NP in MilliQ water
Record	Type	Sample Name	T	ZP	Mob	Cond
			°C	mV	µmcm/Vs	mS/cm
4	Zeta	PSNP_PEG_0h_1-MilliQw-Zpot 1	25	-28.5	-2.236	0.00258
5	Zeta	PSNP_PEG_0h_1-MilliQw-Zpot 2	25	-30.2	-2.365	0.00262
6	Zeta	PSNP_PEG_0h_1-MilliQw-Zpot 3	25	-26.7	-2.092	0.00261
Mean				-28.5	-2.231	0.0026
Std Dev				1.75	0.1366	2.08e-05
64	Zeta	PSNP_PEG_4h_1-MilliQw-Zpot 1	25	-42.8	-3.354	0.604
65	Zeta	PSNP_PEG_4h_1-MilliQw-Zpot 2	25	-46.1	-3.611	0.617
66	Zeta	PSNP_PEG_4h_1-MilliQw-Zpot 3	25	-47.4	-3.714	0.625
Mean				-45.4	-3.56	0.615
Std Dev				2.37	0.1854	0.0106
112	Zeta	PSNP_PEG_24h_1-MilliQw-Zpot 1	25	-30.3	-2.375	0.0277
113	Zeta	PSNP_PEG_24h_1-MilliQw-Zpot 2	25	-32	-2.508	0.00227
114	Zeta	PSNP_PEG_24h_1-MilliQw-Zpot 3	25	-33.7	-2.642	0.00222
Mean				-32	-2.508	0.0107
Std Dev				1.7	0.1335	0.0147
160	Zeta	PSNP_PEG_96h_1-MilliQw-Zpot 1	25	-35.2	-2.76	0.0159
161	Zeta	PSNP_PEG_96h_1-MilliQw-Zpot 2	25	-35.2	-2.757	0.0273
162	Zeta	PSNP_PEG_96h_1-MilliQw-Zpot 3	25	-32.2	-2.527	0.00228
Mean				-34.2	-2.681	0.0152
Std Dev				1.73	0.1337	0.0125
10	Zeta	PSNP_COOH_0h_1-MilliQw_Zpot 1	25	-41.8	-3.277	0.00179
11	Zeta	PSNP_COOH_0h_1-MilliQw_Zpot 2	25	-43.2	-3.384	0.00198
12	Zeta	PSNP_COOH_0h_1-MilliQw_Zpot 3	25	-41.4	-3.248	0.00312
Mean				-42.1	-3.303	0.0023
Std Dev				0.945	0.07163	0.000719
70	Zeta	PSNP_COOH_4h_1-MilliQw-Zpot 1	25	-50.6	-3.966	0.00918
71	Zeta	PSNP_COOH_4h_1-MilliQw-Zpot 2	25	-45.5	-3.567	0.0251
72	Zeta	PSNP_COOH_4h_1-MilliQw-Zpot 3	25	-39.8	-3.116	0.00328
Mean				-45.3	-3.55	0.0125
Std Dev				5.4	0.4253	0.0113
118	Zeta	PSNP_COOH_24h_1-MilliQw-Zpot 1	25	-27.7	-2.169	0.00218
119	Zeta	PSNP_COOH_24h_1-MilliQw-Zpot 2	25	-28.5	-2.237	0.00298
120	Zeta	PSNP_COOH_24h_1-MilliQw-Zpot 3	25	-30.3	-2.376	0.00768
Mean				-28.8	-2.261	0.00428
Std Dev				1.33	0.1055	0.00297
166	Zeta	PSNP_COOH_96h_1-MilliQw-Zpot 1	25	-44.1	-3.458	0.00171
167	Zeta	PSNP_COOH_96h_1-MilliQw-Zpot 2	25	-45.6	-3.573	0.00188
168	Zeta	PSNP_COOH_96h_1-MilliQw-Zpot 3	25	-36.4	-2.857	0.0033
Mean				-42	-3.296	0.0023
Std Dev				4.94	0.3845	0.000873
		PS-NP in PBS
Record	Type	Sample Name	T	ZP	Mob	Cond
			°C	mV	µmcm/Vs	mS/cm
28	Zeta	PSNP_PEG_0h_2-PBS-Zpot 1	25	-42.6	-3.339	0.871
29	Zeta	PSNP_PEG_0h_2-PBS_Zpot 2	25	-45	-3.528	0.913
30	Zeta	PSNP_PEG_0h_2-PBS_Zpot 3	24.9	-48.4	-3.797	0.932
Mean				-45.3	-3.555	0.905
Std Dev				2.91	0.2302	0.0312
76	Zeta	PSNP_PEG_4h_2-PBS-Zpot 1	25	-44.7	-3.502	0.881
77	Zeta	PSNP_PEG_4h_2-PBS-Zpot 2	25	-48.4	-3.795	0.913
78	Zeta	PSNP_PEG_4h_2-PBS-Zpot 3	25	-42	-3.289	0.93
Mean				-45	-3.529	0.908
Std Dev				3.21	0.2541	0.0249
124	Zeta	PSNP_PEG_24h_2-PBS-Zpot 1	25	-50	-3.916	0.915
125	Zeta	PSNP_PEG_24h_2-PBS-Zpot 2	25	-51.4	-4.029	0.943
126	Zeta	PSNP_PEG_24h_2-PBS-Zpot 3	25	-50.2	-3.934	0.959
Mean				-50.5	-3.96	0.939
Std Dev				0.757	0.06072	0.0223
172	Zeta	PSNP_PEG_96h_2-PBS-Zpot 1	25	-42.6	-3.337	0.893
173	Zeta	PSNP_PEG_96h_2-PBS-Zpot 2	25	-44.4	-3.482	0.921
174	Zeta	PSNP_PEG_96h_2-PBS-Zpot 3	25	-43.6	-3.419	0.938
Mean				-43.5	-3.413	0.917
Std Dev				0.902	0.07271	0.0227
22	Zeta	PSNP_COOH_0h_2-PBS-Zpot 1	25	-47.8	-3.751	0.91
23	Zeta	PSNP_COOH_0h_2-PBS-Zpot 2	25.1	-48.6	-3.813	0.944
24	Zeta	PSNP_COOH_0h_2-PBS-Zpot 3	25.1	-51.7	-4.049	0.966
Mean				-49.4	-3.871	0.94
Std Dev				2.06	0.1572	0.0282
82	Zeta	PSNP_COOH_4h_2-PBS-Zpot 1	25	-47.9	-3.755	0.883
83	Zeta	PSNP_COOH_4h_2-PBS-Zpot 2	25	-48.5	-3.804	0.912
84	Zeta	PSNP_COOH_4h_2-PBS-Zpot 3	25	-51.3	-4.021	0.928
Mean				-49.2	-3.86	0.908
Std Dev				1.81	0.1416	0.0228
130	Zeta	PSNP_COOH_24h_2-PBS-Zpot 1	25	-51.1	-4.003	0.911
131	Zeta	PSNP_COOH_24h_2-PBS-Zpot 2	25	-51.1	-4.009	0.938
132	Zeta	PSNP_COOH_24h_2-PBS-Zpot 3	25	-54.9	-4.302	0.954
Mean				-52.4	-4.105	0.934
Std Dev				2.19	0.1709	0.0217
178	Zeta	PSNP_COOH_96h_2-PBS-Zpot 1	25	-50.8	-3.98	0.948
179	Zeta	PSNP_COOH_96h_2-PBS-Zpot 2	25	-56.5	-4.431	0.983
180	Zeta	PSNP_COOH_96h_2-PBS-Zpot 3	25	-54.9	-4.305	1.01
Mean				-54.1	-4.239	0.98
Std Dev				2.94	0.2327	0.0311
		PS-NP in DMEM
Record	Type	Sample Name	T	ZP	Mob	Cond
			°C	mV	µmcm/Vs	mS/cm
40	Zeta	PSNP_PEG_0h_3-DMEM-Zpot 1	25	-39.2	-3.07	0.946
41	Zeta	PSNP_PEG_0h_3-DMEM-Zpot 2	25	-43	-3.374	0.984
42	Zeta	PSNP_PEG_0h_3-DMEM-Zpot 3	25	-44.2	-3.463	1.01
Mean				-42.1	-3.302	0.98
Std Dev				2.61	0.2061	0.0322
88	Zeta	PSNP_PEG_4h_3-DMEM-Zpot 1	25	-43.3	-3.397	0.924
89	Zeta	PSNP_PEG_4h_3-DMEM-Zpot 2	25	-40.9	-3.208	0.959
90	Zeta	PSNP_PEG_4h_3-DMEM-Zpot 3	25	-42.3	-3.317	0.98
Mean				-42.2	-3.307	0.954
Std Dev				1.21	0.09487	0.0283
136	Zeta	PSNP_PEG_24h_3-DMEM-Zpot 1	25	-46.9	-3.676	0.952
137	Zeta	PSNP_PEG_24h_3-DMEM-Zpot 2	25	-46.7	-3.657	0.983
138	Zeta	PSNP_PEG_24h_3-DMEM-Zpot 3	25	-47.1	-3.689	1
Mean				-46.9	-3.674	0.978
Std Dev				0.2	0.01609	0.0243
184	Zeta	PSNP_PEG_96h_3-DMEM-Zpot 1	25	-45.4	-3.557	0.996
185	Zeta	PSNP_PEG_96h_3-DMEM-Zpot 2	25	-47.6	-3.729	1.03
186	Zeta	PSNP_PEG_96h_3-DMEM-Zpot 3	25	-48.1	-3.772	1.05
Mean				-47	-3.686	1.03
Std Dev				1.44	0.1138	0.0273
46	Zeta	PSNP_COOH_0h_3-DMEM-Zpot 1	25	-40.9	-3.206	0.937
47	Zeta	PSNP_COOH_0h_3-DMEM-Zpot 2	24.9	-42.5	-3.328	0.975
48	Zeta	PSNP_COOH_0h_3-DMEM-Zpot 3	25	-43.6	-3.415	1
Mean				-42.3	-3.316	0.971
Std Dev				1.36	0.105	0.0317
94	Zeta	PSNP_COOH_4h_3-DMEM-Zpot 1	25	-42.8	-3.358	0.933
95	Zeta	PSNP_COOH_4h_3-DMEM-Zpot 2	25	-45.6	-3.574	0.965
96	Zeta	PSNP_COOH_4h_3-DMEM-Zpot 3	25	-43.9	-3.443	0.984
Mean				-44.1	-3.458	0.961
Std Dev				1.41	0.1088	0.0258
142	Zeta	PSNP_COOH_24h_3-DMEM-Zpot 1	25	-45.8	-3.588	0.933
143	Zeta	PSNP_COOH_24h_3-DMEM-Zpot 2	25	-46.8	-3.668	0.967
144	Zeta	PSNP_COOH_24h_3-DMEM-Zpot 3	25	-47.8	-3.748	0.988
Mean				-46.8	-3.668	0.963
Std Dev				1	0.08	0.0278
190	Zeta	PSNP_COOH_96h_3-DMEM-Zpot 1	25	-44	-3.449	0.981
191	Zeta	PSNP_COOH_96h_3-DMEM-Zpot 2	25	-47.1	-3.689	1.02
192	Zeta	PSNP_COOH_96h_3-DMEM-Zpot 3	25	-46.4	-3.637	1.04
Mean				-45.8	-3.592	1.01
Std Dev				1.63	0.1263	0.03
		PS-NP in 10%FBS-DMEM
Record	Type	Sample Name	T	ZP	Mob	Cond
			°C	mV	µmcm/Vs	mS/cm
52	Zeta	PSNP_PEG_0h_4-10%FBS-DMEM-Zpot 1	25.1	-24.4	-1.913	0.987
53	Zeta	PSNP_PEG_0h_4-10%FBS-DMEM-Zpot 2	25	-24	-1.882	1.03
54	Zeta	PSNP_PEG_0h_4-10%FBS-DMEM-Zpot 3	25	-24.6	-1.926	1.05
Mean				-24.3	-1.907	1.02
Std Dev				0.306	0.02261	0.0322
100	Zeta	PSNP_PEG_4h_4-10%FBS-DMEM-Zpot 1	25	-26.3	-2.062	0.996
101	Zeta	PSNP_PEG_4h_4-10%FBS-DMEM-Zpot 2	25	-26.6	-2.086	1.04
102	Zeta	PSNP_PEG_4h_4-10%FBS-DMEM-Zpot 3	25	-25.8	-2.02	1.06
Mean				-26.2	-2.056	1.03
Std Dev				0.404	0.03341	0.0327
148	Zeta	PSNP_PEG_24h_4-10%FBS-DMEM-Zpot 1	25	-29.2	-2.29	0.938
149	Zeta	PSNP_PEG_24h_4-10%FBS-DMEM-Zpot 2	25	-29.9	-2.348	0.972
150	Zeta	PSNP_PEG_24h_4-10%FBS-DMEM-Zpot 3	25	-29.4	-2.308	0.991
Mean				-29.5	-2.315	0.967
Std Dev				0.361	0.02969	0.0269
196	Zeta	PSNP_PEG_96h_4-10%FBS-DMEM-Zpot 1	25	-36.8	-2.885	0.941
197	Zeta	PSNP_PEG_96h_4-10%FBS-DMEM-Zpot 2	25	-35.1	-2.75	0.972
198	Zeta	PSNP_PEG_96h_4-10%FBS-DMEM-Zpot 3	25	-35	-2.742	0.989
Mean				-35.6	-2.792	0.967
Std Dev				1.01	0.08035	0.0243
58	Zeta	PSNP_COOH_0h_4-10%FBS-DMEM-Zpot 1	25	-23.5	-1.844	0.948
59	Zeta	PSNP_COOH_0h_4-10%FBS-DMEM-Zpot 2	25.1	-24.3	-1.903	0.985
60	Zeta	PSNP_COOH_0h_4-10%FBS-DMEM-Zpot 3	25	-23.8	-1.867	1.01
Mean				-23.9	-1.871	0.981
Std Dev				0.404	0.02974	0.0312
106	Zeta	PSNP_COOH_4h_4-10%FBS-DMEM-Zpot 1	25	-26.6	-2.083	0.914
107	Zeta	PSNP_COOH_4h_4-10%FBS-DMEM-Zpot 2	25	-29.1	-2.282	0.949
108	Zeta	PSNP_COOH_4h_4-10%FBS-DMEM-Zpot 3	25	-27.6	-2.16	0.97
Mean				-27.8	-2.175	0.944
Std Dev				1.26	0.1003	0.0283
154	Zeta	PSNP_COOH_24h_4-10%FBS-DMEM-Zpot 1	25	-27.1	-2.125	0.934
155	Zeta	PSNP_COOH_24h_4-10%FBS-DMEM-Zpot 2	25	-28.1	-2.205	0.967
156	Zeta	PSNP_COOH_24h_4-10%FBS-DMEM-Zpot 3	25	-30	-2.35	0.986
Mean				-28.4	-2.227	0.962
Std Dev				1.47	0.1141	0.0263
202	Zeta	PSNP_COOH_96h_4-10%FBS-DMEM-Zpot 1	25	-30.2	-2.371	1.01
203	Zeta	PSNP_COOH_96h_4-10%FBS-DMEM-Zpot 2	25	-32.4	-2.538	1.05
204	Zeta	PSNP_COOH_96h_4-10%FBS-DMEM-Zpot 3	25	-30.9	-2.422	1.08
Mean				-31.2	-2.444	1.05
Std Dev				1.12	0.08558	0.0351
